# Supplementary material for: Cloning and Functional Characterization of NADPH-Cytochrome P450 Reductases in Aconitum vilmorinianum
Source: Molecules. 2023 Nov 3;28(21):7409. doi: 10.3390/molecules28217409 (PMC10648341; doi:10.3390/molecules28217409)
Supplement: Supplementary file 1 [file molecules-28-07409-s001.zip]

Archive with 1 entries (1 files):
- molecules-2608360-supplementary.pdf
